# Supplementary material for: Loss of neuronal βPix isoforms impairs neuronal morphology in the hippocampus and causes behavioral defects
Source: Anim Cells Syst (Seoul). 2025 Jan 8;29(1):57–71. doi: 10.1080/19768354.2024.2448999 (PMC11722029; doi:10.1080/19768354.2024.2448999)
Supplement: Supplemental Material [file TACS_A_2448999_SM5991.zip]

Archive with 2 entries (2 files):
- Supplementary Documents_R1.docx
- Supplementary Figures_R1.docx
